# Supplementary material for: Highly variable hearing loss due to POU4F3 (c.37del) is revealed by longitudinal, frequency specific analyses
Source: Eur J Hum Genet. 2023 Apr 19;31(7):815–23. doi: 10.1038/s41431-023-01358-0 (PMC10325993; doi:10.1038/s41431-023-01358-0)
Supplement: Supplementary file 2 — Suppl. Table 1 [file 41431_2023_1358_MOESM2_ESM.xlsx]

## Sheet: Sheet1
Supplementary Table 1 Longitudinal regression analysis (ATD + R2 )
Frequency (Hz)
	250				500				1000				2000				4000				8000
ID	Right		Left		Right		Left		Right		Left		Right		Left		Right		Left		Right		Left
	ADT	R2	ADT	R2	ADT	R2	ADT	R2	ADT	R2	ADT	R2	ADT	R2	ADT	R2	ADT	R2	ADT	R2	ADT	R2	ADT	R2
VII-2	2.47	0.9	2.12	0.86	1.3	0.76	1.61	0.73	2	0.82	2.12	0.86	1.42	0.54	1.33	0.77	0.7	0.15	0.81	0.22	1.36	0.44	1.55	0.44
VII-3	2.5	0.71	1.12	0.29	2.55	0.89	1.63	0.5	0.9	0.43	1.1	0.22	1.5	0.71	1.8	0.55	2	0.78	1.15	0.15	0.9	0.34	0.21	0.02
VI-1	1.6	0.84	1.14	0.91	1.4	0.93	1.16	0.83	4.3	0.96	3.76	0.92	4.02	0.89	3.5	0.88	5.9	0.92	4.6	0.95	6	0.87	3.5	0.98
VI-4	1.43	0.57	1.34	0.94	1.64	0.82	1.43	0.57	0.9	0.33	1.12	0.66	0.9	0.33	1.12	0.66	2.8	0.76	2.5	0.82	-
VI-9	0.4	0.19	0.44	0.26	0.9	0.6	0.94	0.53	2.95	0.8	2.75	0.82	4.2	0.86	3.9	0.8	4.2	0.78	4.17	0.81	3.1	0.72	3.65	0.75
VI-14	-0.3	0.14	-0.59	0.3	0.3	0.1	0.16	0.05	2.26	0.96	2.35	0.9	1.47	0.56	0.7	0.29	2.71	0.77	1.8	0.94	1.9	0.98	2.1	0.85
VI-21	1.9	0.66	1.84	0.61	2.57	0.8	2.19	0.8	1.9	0.87	1.6	0.75	2.57	0.92	2.3	0.94	0.9	0.4	0.9	0.51	0.2	0.01	0.3	0.05
V-1	1	0.79	1.18	0.85	1.53	0.71	1.34	0.81	1.75	0.95	1.13	0.74	1.35	0.92	1.51	0.91	1.8	0.92	1.81	0.9	1.1	0.91	1.87	0.94
