# Supplementary material for: Highly variable hearing loss due to POU4F3 (c.37del) is revealed by longitudinal, frequency specific analyses
Source: Eur J Hum Genet. 2023 Apr 19;31(7):815–23. doi: 10.1038/s41431-023-01358-0 (PMC10325993; doi:10.1038/s41431-023-01358-0)
Supplement: Supplementary file 3 — Suppl. Table 2 [file 41431_2023_1358_MOESM3_ESM.xlsx]

## Sheet: Sheet1
Supplementary Table 2 Cross-sectional regression analysis (ATD - dB/Year)
Frequency (kHz)	ATD (North American - c.37delC)	ATD (Dutch - p.L289F)	ATD (Dutch - p.L223P)	ATD (Israeli- 884del8)
0.25	0.48	0.9	0.4	1.1
0.5	0.42	0.9	0.3	1.1
1	0.36	0.7	0.4	1.1
2	0.96	0.8	0.8	2.1
4	1.32	1	1.3	2.1
8	1.16	1.4	1.7	2.1
